# Supplementary material for: A Significantly Higher Glucose Concentration in Plasma Collected with Glycolytic Inhibitors than in Serum: Impact of Insulin Resistance
Source: Nutrients. 2026 Mar 2;18(5):813. doi: 10.3390/nu18050813 (PMC12986600; doi:10.3390/nu18050813)
Supplement: Supplementary file 1 [file nutrients-18-00813-s001.zip]

Archive with 1 entries (1 files):
- nutrients-4148152-supplementary.pdf
